# Supplementary material for: Virus Prevalence in Egg Samples Collected from Naturally Selected and Traditionally Managed Honey Bee Colonies across Europe
Source: Viruses. 2022 Nov 3;14(11):2442. doi: 10.3390/v14112442 (PMC9692946; doi:10.3390/v14112442)
Supplement: Supplementary file 1 [file viruses-14-02442-s001.zip]

Archive with 1 entries (1 files):
- viruses-1995260-supplementary.pdf
